# Supplementary material for: Application of MPBT Assay for Multiplex Determination of Infectious Titers and for Selection of the Optimal Formulation for the Trivalent Novel Oral Poliovirus Vaccine
Source: Viruses. 2024 Jun 14;16(6):961. doi: 10.3390/v16060961 (PMC11209357; doi:10.3390/v16060961)
Supplement: Supplementary file 1 [file viruses-16-00961-s001.zip]

Archive with 3 entries (3 files):
- Table S1_060324.xlsx
- Table S2_060324.xlsx
- Table S3_060324.xlsx
