# Supplementary material for: Application of MPBT Assay for Multiplex Determination of Infectious Titers and for Selection of the Optimal Formulation for the Trivalent Novel Oral Poliovirus Vaccine
Source: Viruses. 2024 Jun 14;16(6):961. doi: 10.3390/v16060961 (PMC11209357; doi:10.3390/v16060961)
Supplement: Supplementary file 1 [file viruses-16-00961-s001.zip › Table S1_060324.xlsx]

## Sheet: Table S1
		Table S1: MPBT assay titer determination of tnOPV drug products with different formulations; untreated (T0) and trated 2 days at 37°C (T2d) using half plate format
		nOPV type	tnOPV, T0				tnOPV, T2d				T0-T2d
			Run 1	Run 2	Run 3	Mean	Run 1	Run 2	Run 3	Mean
		Formulation 2 (F2): 28% Sucrose
		1	7.03376	6.95424	7.27232	7.08678	6.27232	6.27232	6.1928	6.24582	0.84096
		2	6.55664	6.55664	6.31808	6.47712	5.47712	5.71568	5.3976	5.53013	0.946987
		3	7.35184	7.11328	7.51088	7.32534	6.82896	6.82896	6.82896	6.82896	0.496372
		Formulation 3 (F3): 1M MgCl2 6H2O
		1	7.27232	6.95424	7.35184	7.1928	6.66992	6.74944	6.90849	6.77595	0.416852
		2	7.1928	7.43136	7.03376	7.21931	6.98801	6.5904	6.74944	6.77595	0.443359
		3	7.74944	7.51088	7.43136	7.5639	7.06753	7.14705	7.06753	7.09403	0.469865
		Formulation 4 (F4): 1M MgCl2 6H2O+0.05% PS80
		1	7.03376	7.11328	7.03376	7.06027	6.82896	6.35184	6.5904	6.5904	0.469865
		2	6.95424	6.63616	6.7952	6.7952	6.66992	6.11328	6.1928	6.32534	0.469865
		3	7.03376	7.11328	7.03376	7.06027	6.82896	6.90849	7.06753	6.93499	0.125278
		Formulation 6 (F6): 28% Sucrose + 1M MgCl2.6H2O
		1	6.55664	6.63616	6.47712	6.55664	6.11328	6.35184	5.95424	6.13979	0.416852
		2	6.47712	6.3976	6.31808	6.3976	5.7952	6.43136	5.71568	5.98075	0.416852
		3	6.55664	6.7952	6.63616	6.66267	6.11328	6.03376	6.11328	6.08678	0.575892
		Formulation 7 (F7): 28% Sucrose + 0.5% Histidine
		1	7.03376	7.03376	6.95424	7.00726	6.27232	6.66992	6.5904	6.51088	0.496372
		2	7.03376	6.95424	6.87472	6.95424	6.1928	6.51088	6.51088	6.40486	0.549385
		3	7.11328	7.11328	6.95424	7.06027	6.66992	6.66992	6.5904	6.64342	0.416852
		Formulation 8 (F8): 28% Sucrose + 0.5% PEG8000
		1	6.95424	7.11328	7.1928	7.08678	6.51088	6.66992	6.5904	6.5904	0.496372
		2	6.95424	6.87472	7.03376	6.95424	6.66992	6.51088	6.5904	6.5904	0.363838
		3	6.87472	7.35184	7.35184	7.1928	6.74944	6.35184	6.90849	6.66992	0.522879
		Formulation 9 (F9): 28% Sucrose + 0.5% Arginine
		1	7.11328	7.1928	6.95424	7.08678	6.51088	6.74944	6.27232	6.51088	0.575892
		2	6.95424	6.7952	6.7952	6.84822	6.1928	6.27232	6.11328	6.1928	0.655412
		3	7.27232	7.27232	7.11328	7.21931	6.82896	6.98801	6.82896	6.88198	0.337332
		Formulation 10 (F10): 14% Sucrose + 1M MgCl2.6H2O
		1	7.35184	6.87472	6.87472	7.03376	6.90849	6.82896	6.51088	6.74944	0.284318
		2	7.43136	6.7952	6.55664	6.92774	6.43136	6.43136	6.1928	6.35184	0.575892
		3	7.43136	7.1928	7.43136	7.35184	7.22657	6.66992	7.06753	6.98801	0.363838
		Formulation 11 (F11): 14% Sucrose + 0.5% Histidine
		1	7.27232	7.1928	7.11328	7.1928	6.51088	6.43136	6.51088	6.48438	0.708426
		2	6.71568	6.95424	6.63616	6.7687	6.1928	5.95424	6.11328	6.08678	0.681919
		3	7.51088	7.27232	6.87472	7.21931	6.5904	6.66992	6.43136	6.5639	0.655412
		Formulation 12 (F12): 14% Sucrose + 0.5% PEG8000
		1	6.87472	6.7952	6.63616	6.7687	6.1928	5.7952	6.1928	6.06027	0.708426
		2	6.87472	6.63616	6.71568	6.74219	6.11328	5.87472	6.74944	6.24582	0.496372
		3	6.95424	6.55664	6.63616	6.71568	6.90849	6.1928	6.03376	6.37835	0.337332
		Formulation 13 (F13): 14% Sucrose + 0.5% Arginine
		1	7.35184	7.35184	7.03376	7.24582	6.35184	6.66992	6.74944	6.5904	0.655412
		2	7.03376	6.71568	6.7952	6.84822	6.1928	6.43136	6.35184	6.32534	0.522879
		3	7.1928	7.35184	7.27232	7.27232	6.74944	6.82896	6.51088	6.69643	0.575892
		Note: T0 and T2d samples were run in the same plate using seven threefold serial dilutions and 6 well-repeats for each dilution.
