# Supplementary material for: Application of MPBT Assay for Multiplex Determination of Infectious Titers and for Selection of the Optimal Formulation for the Trivalent Novel Oral Poliovirus Vaccine
Source: Viruses. 2024 Jun 14;16(6):961. doi: 10.3390/v16060961 (PMC11209357; doi:10.3390/v16060961)
Supplement: Supplementary file 1 [file viruses-16-00961-s001.zip › Table S2_060324.xlsx]

## Sheet: Table S2
	Table S2: MPBT assay titer determination of the tnOPV drug products with different formulations; untreated (T0) and treated for 7 days at 37°C (T7d)
	nOPV type	tnOPV, T0				tnOPV, T7d				T0-T7d
		Run 1	Run 2	Run 3	Mean	Run 1	Run 2	Run 3	Mean
	Formulation 2 (F2): 28% Sucrose
	1	7.06753	6.90849	7.06753	7.01451	4.51088	4.66992	4.5904	4.5904	2.42411
	2	6.27232	6.35184	5.87472	6.1663	3.47712	4.03376	3.87472	3.7952	2.37109
	3	7.46513	7.38561	7.22657	7.3591	4.66992	4.66992	4.5904	4.64342	2.71568
	Formulation 3 (F3): 1M MgCl2 6H2O
	1	7.14705	7.30609	7.14705	7.20006	5.66992	5.5904	5.66992	5.64342	1.55664
	2	6.90849	7.22657	7.06753	7.06753	5.66992	5.51088	5.5904	5.5904	1.47712
	3	7.54465	7.46513	7.46513	7.49163	6.06753	6.14705	6.46513	6.22657	1.26507
	Formulation 4 (F4): 1M MgCl2 6H2O+0.05% PS80
	1	6.98801	6.98801	7.14705	7.04102	5.82896	5.43136	5.90849	5.72294	1.31808
	2	6.82896	6.43136	6.66992	6.64342	5.74944	5.1928	5.66992	5.53739	1.10603
	3	7.14705	6.98801	7.06753	7.06753	6.22657	5.98801	6.22657	6.14705	0.92048
	Formulation 6 (F6): 28% Sucrose + 1M MgCl2.6H2O
	1	7.06753	6.43136	6.66992	6.72294	5.66992	5.27232	5.11328	5.35184	1.37109
	2	7.14705	6.03376	6.43136	6.53739	5.35184	4.71568	4.95424	5.00726	1.53013
	3	6.98801	6.51088	6.5904	6.69643	5.74944	5.51088	5.51088	5.5904	1.10603
	Formulation 7 (F7): 28% Sucrose + 0.5% Histidine
	1	7.06753	7.22657	7.06753	7.12054	5.35184	5.35184	5.43136	5.37835	1.74219
	2	6.82896	7.06753	6.90849	6.93499	5.43136	5.35184	5.66992	5.48438	1.45061
	3	6.90849	7.38561	7.22657	7.17355	5.98801	5.98801	6.06753	6.01451	1.15904
	Formulation 8 (F8): 28% Sucrose + 0.5% PEG8000
	1	7.14705	7.14705	7.22657	7.17355	4.74944	4.5904	4.66992	4.66992	2.50363
	2	6.82896	6.98801	6.90849	6.90849	5.06753	4.5904	4.43136	4.69643	2.21205
	3	7.14705	7.38561	7.30609	7.27958	5.06753	5.06753	5.30609	5.14705	2.13253
	Formulation 9 (F9): 28% Sucrose + 0.5% Arginine
	1	6.90849	6.82896	6.98801	6.90849	5.51088	5.1928	5.43136	5.37835	1.53013
	2	6.82896	6.66992	6.74944	6.74944	5.43136	5.27232	5.1928	5.29883	1.45061
	3	7.38561	7.46513	7.38561	7.41211	5.98801	5.74944	5.82896	5.85547	1.55664
	Formulation 10 (F10): 14% Sucrose + 1M MgCl2.6H2O
	1	7.38561	6.98801	7.14705	7.17355	5.74944	5.5904	5.27232	5.53739	1.63616
	2	7.22657	6.66992	6.74944	6.88198	5.74944	4.95424	5.43136	5.37835	1.50363
	3	7.46513	6.98801	7.30609	7.25307	5.98801	6.14705	6.06753	6.06753	1.18555
	Formulation 11 (F11): 14% Sucrose + 0.5% Histidine
	1	7.38561	6.98801	6.66992	7.01451	5.66992	5.51088	5.11328	5.43136	1.58315
	2	6.5904	6.90849	6.35184	6.61691	5.74944	5.35184	5.27232	5.45787	1.15904
	3	7.38561	7.30609	6.82896	7.17355	5.82896	5.82896	5.82896	5.82896	1.34459
	Formulation 12 (F12): 14% Sucrose + 0.5% PEG8000
	1	6.43136	6.51088	6.74944	6.5639	4.51088	4.5904	4.66992	4.5904	1.97349
	2	6.1928	6.1928	6.27232	6.21931	4.03376	4.51088	4.66992	4.40486	1.81445
	3	6.74944	6.90849	6.5904	6.74944	4.27232	4.27232	4.74944	4.43136	2.31808
	Formulation 13 (F13): 14% Sucrose + 0.5% Arginine
	1	6.82896	7.22657	6.98801	7.01451	5.43136	5.74944	5.35184	5.51088	1.50363
	2	6.82896	7.14705	6.66992	6.88198	5.66992	5.74944	5.43136	5.61691	1.26507
	3	7.22657	7.22657	7.06753	7.17355	6.38561	6.22657	6.06753	6.22657	0.946987
	Note: T0 and T7d samples were run in the same plate using seven threefold serial dilutions and 6 well-repeats for each dilution.
