# Supplementary material for: Application of MPBT Assay for Multiplex Determination of Infectious Titers and for Selection of the Optimal Formulation for the Trivalent Novel Oral Poliovirus Vaccine
Source: Viruses. 2024 Jun 14;16(6):961. doi: 10.3390/v16060961 (PMC11209357; doi:10.3390/v16060961)
Supplement: Supplementary file 1 [file viruses-16-00961-s001.zip › Table S3_060324.xlsx]

## Sheet: Table S3
		Table S3: MPBT assay titer determination of tnOPV drug products with different formulations ; untreated (T0) and treated with freeze -thaw cycles (FT)
		tnOPV	tnOPV, T0				tnOPV, FT				T0-FT
			Run 1	Run 2	Run 3	Mean	Run 1	Run 2	Run 3	Mean
		Formulation 4 (F4): 1M MgCl2 6H2O+0.05% PS80
		1	7.35184	7.74944	7.11328	7.40486	6.90849	6.98801	7.38561	7.09403	0.310825
		2	7.27232	7.5904	7.1928	7.35184	6.90849	6.98801	6.98801	6.9615	0.390345
		3	7.43136	7.82896	7.66992	7.64342	7.38561	7.22657	7.30609	7.30609	0.337332
		Formulation 7 (F7): 28% Sucrose + 0.5% Histidine
		1	6.47712	6.71568	6.63616	6.60965	6.35184	6.35184	6.35184	6.35184	0.257811
		2	6.3976	6.63616	6.47712	6.50363	6.35184	6.1928	6.74944	6.43136	0.0722642
		3	6.55664	6.63616	6.63616	6.60965	6.43136	6.51088	6.5904	6.51088	0.098771
		Formulation 9 (F9): 28% Sucrose + 0.5% Arginine
		1	7.06753	6.82896	6.66992	6.85547	6.43136	6.51088	6.66992	6.53739	0.318081
		2	6.66992	6.35184	6.35184	6.45787	6.35184	6.27232	6.51088	6.37835	0.0795202
		3	6.66992	6.82896	6.90849	6.80246	6.1928	6.35184	6.90849	6.48438	0.318081
		Formulation 10 (F10): 14% Sucrose + 1M MgCl2 6H2O
		1	7.06753	6.98801	7.14705	7.06753	7.06753	6.98801	6.74944	6.93499	0.132534
		2	6.90849	6.98801	7.06753	6.98801	7.14705	6.90849	6.66992	6.90849	0.0795202
		3	7.14705	7.22657	7.14705	7.17355	7.06753	6.98801	6.82896	6.9615	0.212054
		Formulation 11 (F11): 14% Sucrose + 0.5% Histidine
		1	6.74944	6.82896	6.74944	6.77595	6.98801	6.51088	6.82896	6.77595	0
		2	6.98801	6.74944	6.90849	6.88198	6.98801	6.82896	6.90849	6.90849	-0.0265067
		3	6.74944	6.82896	6.82896	6.80246	6.74944	7.06753	6.90849	6.90849	-0.106027
		Formulation 13 (F13): 14% Sucrose + 0.5% Arginine
		1	6.71568	6.95424	7.03376	6.90123	6.66992	6.82896	6.98801	6.82896	0.0722642
		2	6.87472	6.95424	7.1928	7.00726	6.5904	6.74944	7.06753	6.80246	0.204798
		3	6.47712	6.71568	6.95424	6.71568	6.82896	6.90849	6.98801	6.90849	-0.192803
		Note: T0 and FT samples were run in the same plate using seven threefold serial dilutions and 6 well-repeats for each dilution.
